# Supplementary material for: Optical Fiber-Based Recording of Climbing Fiber Ca2+ Signals in Freely Behaving Mice
Source: Biology (Basel). 2022 Jun 13;11(6):907. doi: 10.3390/biology11060907 (PMC9220032; doi:10.3390/biology11060907)
Supplement: Supplementary file 1 [file biology-11-00907-s001.zip]

Archive with 4 entries (4 files):
- Figure S1.jpg
- Supplementary video S1. Video of Tiptoe standing.avi
- Supplementary video S2. Video of Rearing.avi
- Supplementary video S3. Video of recording setup.avi
